# Supplementary material for: In Vivo Skin Hydrating Efficacy of Fish Collagen from Greenland Halibut as a High-Value Active Ingredient for Cosmetic Applications
Source: Mar Drugs. 2023 Jan 17;21(2):57. doi: 10.3390/md21020057 (PMC9960085; doi:10.3390/md21020057)
Supplement: Supplementary file 1 [file marinedrugs-21-00057-s001.zip]

Archive with 1 entries (1 files):
- marinedrugs-2147075-supplementary.pdf
